# Supplementary material for: Cavitand Decorated Silica as a Selective Preconcentrator for BTEX Sensing in Air
Source: Nanomaterials (Basel). 2022 Jun 27;12(13):2204. doi: 10.3390/nano12132204 (PMC9268237; doi:10.3390/nano12132204)
Supplement: Supplementary file 1 [file nanomaterials-12-02204-s001.zip]

Archive with 1 entries (1 files):
- nanomaterials-1764862-supplementary.pdf
